# Supplementary material for: Factors associated with bone thickness: Comparison of the cranium and humerus
Source: PLoS One. 2023 Mar 29;18(3):e0283636. doi: 10.1371/journal.pone.0283636 (PMC10057751; doi:10.1371/journal.pone.0283636)
Supplement: S1 Data — (XLSX) [file pone.0283636.s001.xlsx]

## Sheet: Sheet1
ID	Sex	Age	Height	Weight	Region	TCVT	FCVT_total	FCVT_cortical	CCI	HCT	HBW	HCI
	(Male=0; Female=1)	(years old)	(cm)	(kg)	(the number of grandparents originated from the Ryukyu Islands)	(mm)	(mm)	(mm)	(FCVT_cortical/FCVT_tatal)	(mm)	(mm)	(HCT/HBW)
S001	0	20	168	100	4	2.055	8.595	6.405	0.745201	10.51	19.51	0.538698
S002	0	23	161.4	74.09	2	1.87	3.075	2.53	0.822764	9.32	18.145	0.51364
S003	0	24	165.5	54.6	2	2.145	3.565	3.565	1	8.8	15.99	0.550344
S004	0	26	169.3	72.4	4	1.685	3.525	2.98	0.84539	8.085	18.365	0.44024
S005	0	27	170	66	4	1.53	5.27	4.27	0.810247	7.18	18.825	0.381408
S006	0	27	179.5	72.4	4	1.935	4.145	3.315	0.799759	9.315	17.865	0.521411
S007	0	29	159.8	55.3	4	2.83	6.53	5.855	0.896631	6.175	16.78	0.367998
S008	0	29	165.4	64.4	4	5.6	7.38	5.15	0.697832	6.48	14.42	0.449376
S009	0	30	177	58	4	2.115	14.26	5.59	0.392006	5.875	18.14	0.32387
S010	0	31	164	66	4	2.21	5.99	4.07	0.679466	7.855	17.885	0.439195
S011	0	31	174.5	87.65	0	1.855	5.525	4.805	0.869683	10.09	20.35	0.495823
S012	0	32	165	78	4	1.885	7.44	5.605	0.75336	9.375	18.185	0.515535
S013	0	33	174.3	74.65	0	1.865	5.34	4.765	0.892322	11.725	19.965	0.587278
S014	0	34	170	55	4	1.765	5.25	3.745	0.713333	10.57	17.51	0.603655
S015	0	35	172	55	4	2.145	5.62	4.975	0.885231	6.895	17.36	0.397177
S016	0	35	171.5	59.2	4	2.42	4.095	3.625	0.885226	8.605	16.065	0.535636
S017	0	35	164	62.8	4	1.93	4.94	3.23	0.653846	7.595	15.295	0.496568
S018	0	36	174	74	4	2.04	8.41	3.91	0.464923	6.69	18.44	0.362798
S019	0	36	179	66.3	4	3.3	5.45	4.33	0.794495	8.63	18.17	0.474959
S020	0	37	171	82	4	2.265	4.44	3.34	0.752252	7.635	17.185	0.444283
S021	0	37	189.1	102.6	4	4.76	4.715	3.85	0.816543	7.87	21.375	0.368187
S022	0	37	164.2	71.55	4	2.125	5.715	3.98	0.696413	8.145	18.405	0.442543
S023	0	39	168	68	4	1.915	5.215	4.39	0.841802	9.21	18.52	0.4973
S024	0	39	142	40	4	2.415	7.23	4.895	0.67704	4.495	15.03	0.299069
S025	0	39	177.5	79.2	0	1.58	4.225	4.225	1	10.46	21.52	0.486059
S026	0	40	165.9	67.35	4	2.21	4.06	3.855	0.949507	8.685	17.46	0.497423
S027	0	40	169.3	66.2	4	1.795	3.92	3.03	0.772959	6.73	18.495	0.363882
S028	0	41	168	93	4	3.115	6.315	4.77	0.755344	7.585	22.325	0.339754
S029	0	41	175	90	4	1.855	5.19	3.945	0.760116	8.11	20.345	0.398624
S030	0	41	167.9	87.6	4	1.93	4.715	4.27	0.90562	9.72	20.44	0.475538
S031	0	41	167.5	47	4	2.285	3.53	3.53	1	7.575	15.86	0.477617
S032	0	42	163	70	4	2.31	5.405	3.93	0.727105	8.57	19.625	0.436688
S033	0	42	156.8	71.9	4	1.745	4.07	3.065	0.753071	9.265	19.165	0.483433
S034	0	43	172.2	58.8	4	1.97	7.555	5.105	0.675711	6.285	17.945	0.350237
S035	0	43	165.6	56.1	4	3.145	5.27	4.54	0.86148	5.95	16.345	0.364026
S036	0	43	174.8	81.65	4	2.16	2.995	2.995	1	7.35	18.53	0.396654
S037	0	43	167	49.2	4	1.71	4.8	3.285	0.684375	4.6	16.715	0.275202
S038	0	43	172.7	85.65	4	2.24	6.125	4.35	0.710204	8.56	19.69	0.434738
S039	0	44	166.5	86.3	3	2.3	3.525	3.525	1	9.69	18.825	0.514741
S040	0	44	168.2	68	4	1.63	3.705	3.145	0.848853	6.925	19.25	0.35974
S041	0	45	167	60	4	2.545	4.76	3.975	0.835084	7.33	17.56	0.417426
S042	0	45	168.9	68.9	4	2.76	5.145	2.625	0.510204	8.92	19.975	0.446558
S043	0	45	184.4	92	4	3.625	11.685	8.995	0.76979	6.42	19.11	0.33595
S044	0	45	163.3	67.4	4	2.095	4.345	4.015	0.924051	6.84	17.26	0.396292
S045	0	45	177.3	69.05	0	1.65	4.755	2.72	0.572029	7.935	21.025	0.377408
S046	0	46	164	72	4	2.425	6.31	4.81	0.762282	9.22	17.85	0.516527
S047	0	46	169.5	68.55	4	1.96	4.605	4.045	0.878393	6.705	17.525	0.382596
S048	0	46	168.8	72.65	0	1.615	6.315	5.16	0.817102	7.645	20.57	0.371658
S049	0	47	161	50	4	1.63	5.24	4.11	0.784351	6.995	18.295	0.382345
S050	0	47	163.7	49.1	4	2.73	3.96	2.9	0.732323	6.295	18.3	0.343989
S051	0	47	172.1	62.3	4	1.63	5.29	4.08	0.771267	10.81	21.035	0.513905
S052	0	47	164.5	75.4	4	1.815	4.42	3.835	0.867647	10.76	17.12	0.628505
S053	0	47	178.6	67.6	0	2.515	4.385	3.165	0.721779	5.51	19.47	0.282999
S054	0	48	165.9	83.15	4	2.3	4.89	3.525	0.720859	7.06	19	0.371579
S055	0	49	153.4	45.9	2	2.645	5.045	5.045	1	5.25	15.375	0.341463
S056	0	49	165.4	55.4	0	2.44	3.72	3.72	1	4.58	17.855	0.256511
S057	0	50	161.6	63.3	0	2.995	3.51	3.51	1	9.005	19.86	0.453424
S058	0	50	164.7	64.55	4	1.375	4.695	3.4	0.724175	8.495	16.36	0.519254
S059	0	51	169	65	4	2.035	5.9	5.345	0.905932	6.585	17.785	0.370256
S060	0	51	178	80	4	2.31	4.995	4.705	0.941942	9.35	19.125	0.488889
S061	0	51	164	51	4	3.505	5.335	3.15	0.59044	7.815	18.6	0.420161
S062	0	51	162.2	67.5	4	1.915	6.125	2.82	0.460408	6.58	18.875	0.348609
S063	0	51	168.2	47	4	2.425	4.9	3.395	0.692857	8.3	19.13	0.433873
S064	0	51	165.4	61.3	2	2.145	7.905	5.635	0.71284	6.485	18.17	0.356907
S065	0	51	164	83.75	4	1.47	2.495	2.495	1	7.49	21.395	0.350082
S066	0	52	155.8	52	4	2.035	5.29	3.99	0.754253	7.355	18.71	0.393105
S067	0	52	179	54	4	1.74	6.085	4.295	0.705834	7.725	17.805	0.433867
S068	0	52	170	68	4	2.48	5.045	2.645	0.524281	8.31	22.11	0.375848
S069	0	52	168.4	65.34	4	2.495	3.97	3.97	1	7.875	20.12	0.391402
S070	0	53	167	55	4	1.99	5.105	4.195	0.821743	7.515	18.86	0.398462
S071	0	53	167.8	64	4	1.77	2.695	2.425	0.899814	6.07	19.86	0.305639
S072	0	53	172.6	52.65	0	1.865	3.04	2.555	0.840461	8.48	16.355	0.518496
S073	0	53	167.1	68.15	4	1.9	3.64	3.64	1	7.31	16.31	0.448191
S074	0	53	173.3	68.6	0	1.885	7.455	4.095	0.549296	7.39	16.62	0.444645
S075	0	54	167	61	4	3.08	8.3	6.75	0.813253	9.395	21.435	0.438302
S076	0	54	167	63	4	1.715	5.325	3.94	0.739906	5.94	17.77	0.334271
S077	0	54	158.2	68.5	4	3.815	5.295	3.875	0.731822	5.465	19.54	0.279683
S078	0	54	169.1	95.2	4	1.865	4.77	4.025	0.843816	10.43	19.36	0.53874
S079	0	55	165	85	4	2.08	4.895	3.59	0.733401	7.085	20.945	0.338267
S080	0	55	181.4	68.45	4	1.72	6.895	4.52	0.655547	8.745	19.08	0.458333
S081	0	55	166.3	84.2	4	2.84	6.22	4.57	0.734727	7.295	18.855	0.3869
S082	0	55	166.6	75.7	4	1.74	4.375	4.005	0.915429	11.52	19.565	0.588807
S083	0	55	166.3	54.2	4	2.175	6.485	4.345	0.670008	9.07	19.05	0.476115
S084	0	56	167	83	4	2.08	3.785	3.195	0.844122	6.975	20.715	0.336713
S085	0	56	168	59	4	2.44	3.675	3.245	0.882993	7.715	16.85	0.457864
S086	0	56	174	57	4	2.17	4.96	4.13	0.832661	9.04	20.24	0.44664
S087	0	56	155.6	53.4	4	1.915	3.7	3.085	0.833784	9.305	19.89	0.467823
S088	0	56	173	66.4	0	1.93	2.37	2.37	1	6.185	19.2	0.322135
S089	0	56	164.4	61.6	4	2.015	5.25	3.04	0.579048	6.85	19.82	0.34561
S090	0	56	167.5	68.8	0	1.715	7.37	2.745	0.372456	6.42	16.68	0.384892
S091	0	56	156.9	55.2	4	2.115	4.105	3.645	0.887942	7.565	17.98	0.420745
S092	0	56	160	62.5	4	2.515	4.57	3.6	0.787746	6.67	17.87	0.373251
S093	0	57	164.5	68	4	2.035	5.405	3.97	0.734505	7.72	18.44	0.418655
S094	0	57	160	68	4	1.91	2.51	2.51	1	7.12	20.46	0.347996
S095	0	57	164	55	4	1.8	6.045	4.47	0.739454	8.63	18.035	0.478514
S096	0	57	165	62	4	2.08	6.665	5.495	0.824456	10.99	18.68	0.58833
S097	0	57	165.5	82.3	0	1.655	4.205	3.78	0.89893	9.17	19.19	0.477853
S098	0	57	174.2	64.6	4	2.305	3.685	3.685	1	7.295	17.915	0.407201
S099	0	57	162.6	59.5	0	2.345	4	2.94	0.735	8.39	17.32	0.484411
S100	0	57	178.1	60.8	4	2.44	4.185	2.68	0.640382	5.375	18.765	0.286438
S101	0	57	156.4	56.6	4	1.975	8.125	3.915	0.481846	7.015	19.51	0.359559
S102	0	57	162.4	61.55	0	1.655	3.255	3.255	1	6.24	17.4	0.358621
S103	0	58	166	60.85	4	2.43	5.24	4.46	0.851145	6.085	18.785	0.323929
S104	0	58	161.8	44.2	4	1.97	2.88	2.52	0.875	7.915	17.475	0.452933
S105	0	58	164	52.1	4	3.01	4.365	3.705	0.848797	6.31	18.665	0.338066
S106	0	58	167.6	71.4	4	3.125	3.505	3.505	1	8.535	16.84	0.506829
S107	0	58	173.8	102.8	4	2.705	3.905	3.3	0.84507	7.6	22.995	0.330507
S108	0	58	173.5	63	4	2.555	6.445	4.325	0.671063	4.99	18.65	0.26756
S109	0	58	172	66.9	0	1.84	3.735	3.735	1	8.58	18.755	0.457478
S110	0	58	165	49.1	4	1.815	3.49	3.49	1	7.54	18.735	0.402455
S111	0	58	167	79.9	0	2.305	4.885	4.645	0.95087	7.415	19.585	0.378606
S112	0	58	160.19	61	4	4.31	5.055	3.7	0.731949	9.64	17.875	0.539301
S113	0	58	166.7	65.4	4	2.855	3.695	2.73	0.738836	6.97	20.815	0.334855
S114	0	58	166.9	64.95	4	3.615	4.95	4.795	0.968687	8.72	18.1	0.481768
S115	0	59	177	60	4	2.475	6.75	4.815	0.713333	6.61	18.075	0.365698
S116	0	59	168	80	4	2.04	4.715	3.625	0.768823	6.225	21.485	0.289737
S117	0	59	165	73	4	2.06	4.645	4.645	1	10.89	21.035	0.517709
S118	0	59	174	75	4	1.895	6.195	5.055	0.815981	10.45	22.985	0.454644
S119	0	59	171	60	4	1.78	5.215	2.805	0.537872	10.93	20.625	0.529939
S120	0	59	163.8	66.5	4	5.38	5.03	3.41	0.677932	8.675	18.575	0.467026
S121	0	59	158.3	73.7	4	2.19	5.48	4.66	0.850365	8.53	19.205	0.444155
S122	0	59	167.5	82.5	0	1.845	3.53	2.79	0.790368	8.09	19.04	0.424895
S123	0	59	156.2	66.95	4	1.99	4.13	3.115	0.754237	6.825	18.775	0.363515
S124	0	59	167.6	74.8	4	1.765	4.095	3.6	0.879121	9.7	17.895	0.542051
S125	0	59	170.6	79.75	4	2.15	5.61	4.06	0.723708	7.515	19.925	0.377164
S126	0	60	158	50	4	1.75	3.655	2.395	0.655267	9.45	17.62	0.536322
S127	0	60	165.5	79.3	4	1.935	5.94	4.895	0.824074	7.31	18.31	0.399235
S128	0	60	178	87.9	4	1.875	4.63	4.055	0.87581	10.44	21.36	0.488764
S129	0	60	167.1	78.6	4	2.62	4.825	3.485	0.72228	7.63	20.91	0.364897
S130	0	60	160	48	0	1.785	3.91	3.41	0.872123	6.295	17.04	0.369425
S131	0	60	169	71	4	1.67	4.275	3.195	0.747368	8.385	18.3	0.458197
S132	0	60	159.6	47.4	4	1.995	4.52	3.59	0.794248	6.395	19.48	0.328285
S133	0	60	172.6	71.25	0	1.66	2.995	2.995	1	6.89	18.755	0.367369
S134	0	60	160.2	72.45	4	3.74	4.475	4.475	1	7.885	18.585	0.424267
S135	0	60	169.8	83.7	4	2.33	4.225	4.225	1	10.33	20.65	0.500242
S136	0	60	171.5	54.95	4	1.77	5.105	2.58	0.505387	8.485	20.165	0.420779
S137	0	60	172.1	72.45	4	2.56	4.195	3.38	0.805721	8.72	18.57	0.469575
S138	0	61	154	46	4	2.085	7.315	5.235	0.715653	6.02	15.84	0.380051
S139	0	61	168	65	0	1.775	6.395	4.985	0.779515	6.535	20.385	0.320579
S140	0	61	152	56	4	2.335	4	4	1	5.17	16.985	0.304386
S141	0	61	160	72	4	1.695	6.845	4.61	0.673484	8.89	20.32	0.4375
S142	0	61	160	80	4	2.605	5.635	4.765	0.845608	9.045	20.96	0.431536
S143	0	61	168	62	4	1.925	6.89	4.6	0.667634	7.44	20.435	0.364081
S144	0	61	157	58	4	2.245	3.125	2.715	0.8688	5.865	19.285	0.304122
S145	0	61	161	52	4	2.47	2.715	2.715	1	5.385	16.195	0.33251
S146	0	61	160	71.5	4	2.54	5.92	4.71	0.795608	8.145	17.16	0.47465
S147	0	61	164	53.4	4	2.38	3.925	2.565	0.653503	8.375	17.84	0.469451
S148	0	61	159.8	56.35	4	1.91	7	4.97	0.71	9.36	18.635	0.502281
S149	0	61	171.5	73.6	4	1.495	3.01	3.01	1	6.19	20.55	0.301217
S150	0	61	172.8	70.4	4	2.22	3.485	2.935	0.842181	9.59	21.65	0.442956
S151	0	61	159.9	55.85	4	1.905	5.28	3.86	0.731061	6.985	16.355	0.427087
S152	0	61	172.3	70.6	4	2.205	4.8	2.82	0.5875	10.615	18.71	0.567344
S153	0	61	165	65.6	4	3.225	5.015	3.935	0.784646	4.895	18.015	0.271718
S154	0	61	163	75.95	4	2.255	5.23	2.905	0.555449	7.615	20.085	0.379139
S155	0	62	166	62	4	3.175	5.065	3.44	0.679171	6.785	18.875	0.35947
S156	0	62	167	75	4	2.605	4.375	3.61	0.825143	9.22	18.835	0.489514
S157	0	62	166	68	4	1.88	5.765	5.455	0.946227	10.275	20.33	0.505411
S158	0	62	164	67.3	4	2.115	3.945	3.025	0.766793	8.42	19.44	0.433128
S159	0	62	173.5	62.15	4	1.895	4.22	4.22	1	9.24	20.9	0.442105
S160	0	62	166.4	60.5	4	3.595	4.965	2.47	0.497482	9.185	17.745	0.517611
S161	0	62	167.5	64.3	4	3.235	4.64	4.195	0.904095	8.965	19.7	0.455076
S162	0	62	165.5	57.8	4	3.07	4.69	4.69	1	8.12	17.465	0.46493
S163	0	62	167.8	67.1	4	2.05	4.68	3.745	0.800214	8.465	16.72	0.50628
S164	0	62	165.7	77.35	4	2.07	5.555	4.775	0.859586	8.85	18.12	0.488411
S165	0	62	161.6	65.65	0	2.115	3.08	3.08	1	5.69	20.145	0.282452
S166	0	63	165.5	61	4	2.125	4.31	3.67	0.851508	7.57	18.715	0.404488
S167	0	63	165	60	4	2.325	4.81	3.1	0.644491	9.465	18.04	0.524667
S168	0	63	162	56	4	3.785	4.1	3.245	0.791463	6.165	17.275	0.356874
S169	0	63	153	62	4	3.14	5.505	3.43	0.62307	8.865	18.23	0.486286
S170	0	63	161.4	67.05	4	2.7	5.755	3.98	0.691573	10.285	18.84	0.545913
S171	0	63	167.8	61.9	4	2.095	3.805	3.36	0.883049	6.86	19.32	0.355072
S172	0	63	165.4	57	4	3.43	3.8	3.8	1	8.45	17.805	0.474586
S173	0	63	160.7	75.2	4	3.91	6.045	5.12	0.846981	8.58	20.145	0.425912
S174	0	63	163.5	67.5	4	2.985	4.905	3.05	0.621814	8.805	19.92	0.442018
S175	0	63	165.6	60.55	4	2.065	4.225	2.31	0.546746	6.315	17.47	0.361477
S176	0	63	161.7	50.8	4	2.5	4.25	2.73	0.642353	4.8	17.985	0.266889
S177	0	63	173.2	61.35	4	3.195	4.73	3.045	0.643763	5.545	18.05	0.307202
S178	0	63	164.1	58.25	4	1.715	5.385	4.46	0.828227	7.135	17.1	0.417251
S179	0	63	163	63.9	0	2.75	3.96	3.755	0.948232	8.085	19.255	0.419891
S180	0	64	158	63	4	2.045	3.045	3.045	1	9.295	18.74	0.495998
S181	0	64	161	76	4	2.31	6.5	5	0.769231	4.63	16.955	0.273076
S182	0	64	168	75	0	2.65	5.095	3.89	0.763494	5.45	22.215	0.24533
S183	0	64	159.3	59.9	4	2.015	5.195	4.47	0.860443	6.65	17.33	0.383728
S184	0	64	170	58	0	1.655	3.95	3.76	0.951899	9.78	18.35	0.53297
S185	0	64	164	61	4	3.475	6.645	4.25	0.639579	6.155	18.565	0.331538
S186	0	64	188	62	4	2.58	5.165	3.315	0.64182	7.915	18.265	0.433342
S187	0	64	165.5	63.65	4	3.675	4.32	3.6	0.833333	9.35	20.03	0.4668
S188	0	64	168.7	63.6	4	2.165	4.785	3.16	0.660397	5.92	17.14	0.345391
S189	0	64	167.9	70.5	4	2.11	6.63	5.745	0.866516	9.045	20.61	0.438865
S190	0	64	167.1	68.05	4	4.635	5.845	3.73	0.638152	7.725	18.13	0.426089
S191	0	64	166.2	57.1	4	2.37	3.38	3.38	1	6.295	17.725	0.355148
S192	0	64	165.4	77.65	4	2.165	3.975	2.99	0.752201	6.095	18.39	0.33143
S193	0	64	165.1	54.7	4	2.265	5.495	4.26	0.77525	7.685	19.4	0.396134
S194	0	64	159.5	56	0	2.42	4.565	3.225	0.706462	5.685	18.585	0.305892
S195	0	64	161.7	61.35	4	1.765	5.54	3.875	0.699458	6.63	17.34	0.382353
S196	0	64	161.4	56.3	4	1.87	4.775	2.725	0.570681	7.91	16.99	0.465568
S197	0	65	160	64	4	1.945	6.15	5	0.813008	5.71	18.585	0.307237
S198	0	65	158	59	4	1.93	6.145	4.38	0.712775	6.38	18.605	0.342919
S199	0	65	160	52	4	2.215	4.135	2.825	0.683192	7.785	15.8	0.492722
S200	0	65	161.5	53.8	4	3.845	4.405	2.81	0.637911	6.26	20.21	0.309748
S201	0	65	168	70	4	1.76	4.275	3.9	0.912281	8.22	20.805	0.395097
S202	0	65	169.2	59	4	1.885	5.435	4.035	0.74241	6.045	19.05	0.317323
S203	0	65	158	65	4	1.95	4.495	3.8	0.845384	6.28	20.235	0.310353
S204	0	65	161.4	55.7	4	2.45	5.95	4.34	0.729412	8.845	19.18	0.461157
S205	0	65	158.2	58.1	4	2.23	5.4	3.16	0.585185	5.985	19.855	0.301435
S206	0	65	164.2	62.55	4	2.26	4.2	3.78	0.9	10.25	17.2	0.59593
S207	0	65	173	70.3	4	1.97	5.345	3.665	0.685688	8.035	17.955	0.447508
S208	0	66	162	70	4	2.045	4.415	3.26	0.738392	8.285	19.53	0.424219
S209	0	66	168	66	0	2.56	4.615	4.27	0.925244	6.935	20.1	0.345025
S210	0	66	158	50	0	1.96	4.895	3.54	0.723187	7.12	19.22	0.370447
S211	0	66	165	73	4	1.945	5.825	4.23	0.72618	6.81	19.77	0.344461
S212	0	66	168.5	68.5	4	2.09	3.885	3.885	1	9.965	19.475	0.511682
S213	0	66	172	77	4	1.81	4.21	2.99	0.710214	7.11	21.49	0.330852
S214	0	66	165.1	62.2	4	3.485	5.71	4.665	0.816988	8.59	17.95	0.478552
S215	0	66	171	57.2	4	2.955	5.41	4.43	0.818854	5.275	18.865	0.279618
S216	0	66	172	77.4	4	3.055	5.94	3.73	0.627946	6.255	20.955	0.298497
S217	0	66	171.4	62	4	1.93	4.655	3.115	0.669173	6.89	17.74	0.388388
S218	0	66	162	46.65	0	1.805	4.265	3.12	0.731536	5.77	18.585	0.310465
S219	0	66	172	60.75	0	2.26	2.74	2.74	1	6.16	20.56	0.299611
S220	0	66	163	59.15	4	2.025	3.17	3.17	1	8.57	18.97	0.451766
S221	0	66	164.2	64.59	4	1.685	3.695	3.695	1	7.26	18.805	0.386068
S222	0	66	154.8	50.55	4	3.19	6.3	4.88	0.774603	6.785	19.185	0.353662
S223	0	67	160.2	73.4	4	2.02	4.915	3.935	0.80061	6.75	20.805	0.324441
S224	0	67	157.9	70.9	4	2.24	4.365	2.63	0.60252	6.415	18.115	0.354126
S225	0	67	161.2	49.9	4	1.83	3.675	3.675	1	5.89	16.65	0.353754
S226	0	67	167.7	61.7	4	2.745	5.135	2.94	0.572541	8.54	18.33	0.465903
S227	0	67	163	62.3	4	2.005	4.25	2.855	0.671765	9.2	19.3	0.476684
S228	0	67	165	72.2	0	1.88	4.27	3.785	0.886417	6.065	21.465	0.282553
S229	0	67	164.9	82.7	2	2.065	5.11	3.96	0.774951	7.27	19.49	0.373012
S230	0	67	158.7	61.75	4	1.565	4.68	2.355	0.503205	6.63	16.48	0.402306
S231	0	67	166.6	76.15	4	2.42	5.44	3.555	0.653493	9.335	20.18	0.462587
S232	0	68	172	64	4	1.76	6.075	4.77	0.785185	8.18	17.085	0.478783
S233	0	68	158	54	4	2.585	3.34	3.34	1	8.85	18.055	0.490169
S234	0	68	163.7	72	4	1.885	5.185	3.99	0.769527	5.995	19.86	0.301863
S235	0	68	163	63.7	4	1.405	4.225	3.74	0.885207	8.06	19.98	0.403403
S236	0	69	163	66	4	2.105	5.085	3.705	0.728614	8.27	19.41	0.426069
S237	0	69	165	62	4	4.18	3.99	3.58	0.897243	6.61	19.615	0.336987
S238	0	69	162.5	52.3	4	3.23	4.125	2.42	0.586667	5.65	18.67	0.302625
S239	0	69	161.3	61.5	4	2.925	5.615	3.28	0.58415	7.835	19.515	0.401486
S240	0	69	169.5	62.8	4	1.935	6.5	4.935	0.759231	8.3215	18.9565	0.438979
S241	0	69	160.5	59.4	4	2.02	5.66	4.94	0.872792	6.005	19.62	0.306065
S242	0	69	154.2	61.6	4	2.17	2.575	2.575	1	6.43	18.34	0.3506
S243	0	69	165.8	49.8	0	2.265	4.935	3.965	0.803445	3.68	17.765	0.207149
S244	0	70	158	61	4	2.455	5.6	4.495	0.802679	6.105	17.815	0.342689
S245	0	70	168	67	4	2.775	4.91	4.12	0.839104	7.76	20.725	0.374427
S246	0	70	157	68	4	1.79	3.82	2.59	0.67801	7.155	19.695	0.36329
S247	0	70	165.8	74.4	4	2.62	4.275	3.495	0.817544	9.245	19.81	0.466683
S248	0	70	169.6	74.4	4	2.085	4.605	3.26	0.707926	6.81	20.355	0.334562
S249	0	70	156	82.7	4	2.58	3.93	3.35	0.852417	5.94	19.175	0.309778
S250	0	70	171.1	76.7	4	2.055	3.695	3.445	0.932341	7.06	18.275	0.38632
S251	0	70	157.9	57.45	4	1.735	5.145	3.595	0.698737	8.135	19.265	0.422268
S252	0	70	154.1	55.1	4	2.05	6.885	4.49	0.652142	7.92	17.01	0.465608
S253	0	71	164.5	61.2	4	2.08	3.345	2.975	0.889387	8.605	18.16	0.473844
S254	0	71	174	68	4	2.51	3.465	3.465	1	7.88	19.415	0.405872
S255	0	71	163	67	4	2.285	5.965	4.37	0.732607	8.51	16.675	0.510345
S256	0	71	154	62	4	2	7.55	6.045	0.800662	6.33	21.285	0.297393
S257	0	71	162	58	4	2.415	4.22	2.43	0.575829	10.62	18.865	0.562947
S258	0	71	152.6	54.5	4	1.71	5.7	4.015	0.704386	7.175	17.805	0.402977
S259	0	71	165.3	71.3	4	2	5.095	3.275	0.642787	7.32	19.98	0.366366
S260	0	71	162	74.2	0	1.885	5.17	4.395	0.850097	6.885	18.595	0.370261
S261	0	71	154.3	52.9	4	3.565	6.505	4.355	0.669485	6.535	16.915	0.386343
S262	0	71	157.9	89.7	4	2.325	3.91	2.835	0.725064	5.415	19.4	0.279124
S263	0	71	153.7	62.85	4	1.41	4.665	3.68	0.788853	8.73	17.315	0.504187
S264	0	71	164.9	66.4	4	2.23	4.88	4.08	0.836066	8.66	19.845	0.436382
S265	0	71	153.4	63.5	4	2.165	3.455	3.455	1	8.82	17.85	0.494118
S266	0	71	157.1	44.4	4	2.99	5.74	5.17	0.900697	6.92	18.065	0.383061
S267	0	71	140.2	43.65	4	2.275	3.12	2.265	0.725962	5.96	12.625	0.472079
S268	0	71	169	62.4	0	2.51	5.58	4.8	0.860215	6.645	17.715	0.375106
S269	0	71	154.2	59.65	4	3.185	5.55	3.325	0.599099	5.25	13.645	0.384756
S270	0	72	166	55	4	1.93	6.82	4.81	0.705279	5.27	17.585	0.299687
S271	0	72	167	72	2	2.395	3.71	3.135	0.845013	8.19	17.92	0.457031
S272	0	72	162	73	4	1.985	4.625	3.915	0.846486	8.785	21.145	0.415465
S273	0	72	170	54	4	1.925	3.75	2.46	0.656	7.235	19.315	0.374579
S274	0	72	159.2	62.3	4	2.295	4.495	3.635	0.808676	7.025	18.465	0.380449
S275	0	72	152.8	65.9	4	4.545	6.365	1.555	0.244305	5.27	17.55	0.300285
S276	0	72	161.9	60.75	4	2.565	7.775	3.495	0.449518	5.235	21.3	0.245775
S277	0	72	160	47.5	4	1.7	5.36	4.455	0.831157	6.075	18.78	0.323482
S278	0	72	167	58.3	4	2.165	3.99	3.185	0.798246	8.045	18.66	0.431136
S279	0	72	158	59	4	2.33	4.275	2.7	0.631579	6.695	17.315	0.386659
S280	0	73	159	60	4	1.9	4.5	3.495	0.776667	7.8	17.32	0.450346
S281	0	73	162	62	4	2.165	5.33	3.67	0.688555	5.92	18.47	0.32052
S282	0	73	158	65	4	2.4	5.375	2.555	0.475349	5.11	19.53	0.261649
S283	0	73	163	66.25	4	2.57	4.55	3.055	0.671429	7.055	19.8	0.356313
S284	0	73	171.1	65.9	4	1.95	5.275	4.43	0.83981	8.645	22.01	0.392776
S285	0	73	159.4	54.55	4	2.175	3	3	1	7.99	18.42	0.433768
S286	0	73	162.5	57.9	4	1.985	2.945	2.945	1	7.77	16.495	0.471052
S287	0	73	156.5	61.2	4	1.745	5.28	3.8	0.719697	4.9	20.085	0.243963
S288	0	73	167.5	58.3	0	2.61	5.93	5.145	0.867622	6.585	20.425	0.322399
S289	0	73	159.6	53.95	4	3.435	2.69	2.225	0.827138	7.575	16.905	0.448092
S290	0	73	169.5	58.75	0	1.875	2.99	2.99	1	7.225	18.085	0.399502
S291	0	73	170.9	67.85	4	1.925	4.21	3.975	0.944181	6.72	18.92	0.35518
S292	0	74	147	52.5	4	2.28	3.625	2.84	0.783448	6.94	20.925	0.331661
S293	0	74	163	67	4	2.95	5.22	3.64	0.697318	9.825	18.965	0.51806
S294	0	74	167	71	4	1.955	7.58	5.75	0.758575	6.21	17.435	0.35618
S295	0	74	164	68	2	2.75	3.375	2.79	0.826667	6.995	18.435	0.379441
S296	0	74	152.3	55	4	1.74	5.25	4.235	0.806667	5.73	17.87	0.320649
S297	0	74	158.6	69.9	4	2.68	3.3	2.66	0.806061	7.93	16.22	0.488903
S298	0	74	157.4	56.45	4	2.67	4.94	3.235	0.654858	6.4	20.175	0.317224
S299	0	74	162.8	62.85	4	2.16	3.05	3.05	1	5.835	18.465	0.316003
S300	0	74	152.7	59.3	4	2.315	4.21	3.915	0.929929	5.575	18.9	0.294974
S301	0	74	167.3	66.15	4	2.205	5.41	4.47	0.826248	6.96	17.885	0.389153
S302	0	74	168	67.6	4	2.72	5.19	4.09	0.788054	8.65	18.955	0.456344
S303	0	75	165	63	4	1.815	5.765	4.475	0.776236	8.71	19.695	0.442244
S304	0	75	160	56	4	2.065	5.5	4.13	0.750909	8.375	21.05	0.397862
S305	0	75	166.7	69.5	4	2.31	5.8	3.57	0.615517	8.165	18.77	0.435003
S306	0	75	165.6	60	4	1.865	2.14	2.14	1	5.365	17.905	0.299637
S307	0	75	160	66	4	2.045	5.975	3.275	0.548117	5.27	17.99	0.292941
S308	0	75	164.1	68.6	4	2.62	5.675	4.215	0.742731	6.285	19.11	0.328885
S309	0	75	153.4	48	0	1.515	2.315	2.315	1	7.16	18.33	0.390616
S310	0	75	160.5	66.2	4	1.875	3.11	3.11	1	4.87	18.835	0.258561
S311	0	75	154.1	55.9	4	2.76	5.87	3.33	0.567291	5.43	15.95	0.340439
S312	0	75	167.5	60.8	4	1.92	7.745	5.045	0.651388	5.925	19.42	0.305098
S313	0	75	163	61.1	4	1.885	4.32	3.815	0.883102	6.54	21.26	0.30762
S314	0	75	146.5	50.2	4	4.075	5.76	4.185	0.726562	4.81	15.565	0.309027
S315	0	75	160	61.2	4	2.285	4.56	3.66	0.802632	6.79	17.855	0.380286
S316	0	75	173.3	92.3	4	2.675	7.33	4.385	0.598226	6.915	20.98	0.3296
S317	0	76	150	69.3	4	1.725	5.27	3.975	0.754269	7.57	17.735	0.42684
S318	1	23	162	51	4	2.085	6.405	5.935	0.92662	6.935	16.955	0.409024
S319	1	24	151	55.7	4	1.75	4.445	4.445	1	8.1	14.9	0.543624
S320	1	25	151.3	45.6	4	1.65	6.03	5.705	0.946103	6.825	14.32	0.476606
S321	1	27	147.6	47.2	4	2.66	5.555	4.295	0.773177	6.725	12.82	0.524571
S322	1	28	147	46	4	2.01	5.05	3.735	0.739604	6.415	13.97	0.459198
S323	1	29	159	49.5	0	2.15	5.52	4.29	0.777174	6.415	15.09	0.425116
S324	1	30	153.69	64.5	4	2.7	7.265	6.225	0.856848	6.19	17.085	0.362306
S325	1	31	156	55	0	1.84	4.355	4.355	1	5.25	17.535	0.299401
S326	1	31	159.6	66.7	2	1.845	4.59	3.765	0.820261	7.52	14.96	0.502674
S327	1	31	159	58	4	2.165	4.935	4.935	1	7.905	15.92	0.496545
S328	1	32	161.5	48.7	4	2.18	5.73	4.945	0.863002	5.26	15.7	0.335032
S329	1	34	162	52	4	2.04	5.045	4.565	0.904856	7.045	14.56	0.48386
S330	1	34	158.3	47.8	4	2.01	5.35	4.92	0.919626	6.78	13.945	0.486196
S331	1	35	151	39	2	3.725	8.555	6.155	0.719462	6.55	14.27	0.459005
S332	1	35	154.3	59.65	4	1.705	6.165	6.03	0.978102	6.7	13.665	0.490304
S333	1	35	154.8	49.55	4	1.93	4.01	4.01	1	6.805	14.79	0.460108
S334	1	36	158	50.95	0	2.755	5.14	4.375	0.851167	7.16	14.285	0.501225
S335	1	36	154	37.5	4	1.985	5.65	3.43	0.60708	3.42	16.785	0.203753
S336	1	37	153	42	4	2.575	4.775	4.02	0.841885	4.525	15.855	0.285399
S337	1	37	153.8	47.9	4	1.97	7.415	6.81	0.918409	6.145	15.16	0.405343
S338	1	37	152.5	41	4	2.11	6.63	6.06	0.914027	6.55	13.55	0.483395
S339	1	38	163	78	4	1.735	4.95	3.52	0.711111	5.84	19.02	0.307045
S340	1	38	150	48	4	2.035	6.095	4.615	0.757178	6.22	13.235	0.469966
S341	1	38	168.5	53	0	1.81	5.195	4.195	0.807507	8.545	14.195	0.601973
S342	1	38	155	54	4	2.845	4.73	3.985	0.842495	5.815	15.425	0.376985
S343	1	38	149.9	43	4	2.36	9.3	8.935	0.960753	7.1	14.88	0.477151
S344	1	39	155	54	4	1.93	7.145	4.055	0.56753	5.9	15.43	0.382372
S345	1	39	160	49	4	3.4	6.78	4.135	0.609882	5.39	15.835	0.340385
S346	1	39	154	39	4	2.315	3.515	3.1	0.881935	6.52	13.04	0.5
S347	1	40	150	45	4	2.045	4.725	4.43	0.937566	6.87	12.675	0.542012
S348	1	40	165	53	0	1.785	7.505	5.53	0.736842	5.67	15.59	0.363695
S349	1	40	152.9	59	4	1.86	3.42	3.42	1	7.37	13.96	0.527937
S350	1	40	153.7	54.2	4	2.19	5.465	5.465	1	6.89	14.31	0.481481
S351	1	40	157.4	43.9	4	1.785	4.45	4.45	1	7.04	12.65	0.556522
S352	1	41	156	78	4	2.055	4.755	3.59	0.754995	8.275	18.49	0.447539
S353	1	41	162	66.5	2	1.76	7.22	6	0.831025	7.675	18.315	0.419055
S354	1	41	168	58	3	2.29	6.52	4.6	0.705521	5.98	15.255	0.392003
S355	1	41	152.5	46.6	0	2.48	3.59	3.59	1	5.85	16.575	0.352941
S356	1	42	168	53	4	2.18	5.895	3.76	0.637829	6.61	14.78	0.447226
S357	1	42	155.2	70	4	1.76	6.47	4.755	0.73493	7.24	16.79	0.431209
S358	1	42	157.5	62.25	4	2.755	6.225	5.105	0.82008	5.395	17.385	0.310325
S359	1	42	157.8	83.2	4	3.075	9.515	8.885	0.933789	7.82	16.885	0.463133
S360	1	44	153	54	4	2.7	4.405	3.08	0.699205	6.57	14.475	0.453886
S361	1	44	154	50	4	4.615	8.885	6.05	0.680923	7.63	16.44	0.464112
S362	1	44	164.6	68.75	4	2.07	4.155	3.865	0.930205	8.545	16.76	0.509845
S363	1	45	161.2	54.2	0	1.87	7.365	5.205	0.706721	6.51	16.47	0.395264
S364	1	45	151.3	64.4	4	4.135	9.135	5.855	0.640941	7.4	14.925	0.495812
S365	1	46	162.5	58.5	4	2.075	4.245	2.72	0.640754	6.985	15.375	0.454309
S366	1	46	160	47	0	2.025	3.535	2.745	0.776521	5.275	15.135	0.34853
S367	1	47	150.6	53.2	4	3.405	5.42	4.815	0.888376	7.22	13.695	0.5272
S368	1	48	163	55	4	3.23	5.255	5.255	1	6.695	16.305	0.41061
S369	1	48	158	48	4	1.74	7.375	6.155	0.834576	6.12	16.605	0.368564
S370	1	49	150	50	4	3.235	4.41	3.305	0.749433	5.125	18.525	0.276653
S371	1	49	155.1	38	0	1.905	4.855	4.855	1	6.745	12.785	0.527571
S372	1	49	152	53	4	3.4	6.045	4.305	0.712159	6.49	15.88	0.40869
S373	1	49	150.8	73.8	4	1.98	7.23	3.385	0.468188	6.13	16.44	0.372871
S374	1	49	161.2	57.5	4	2.055	6.385	5.85	0.91621	6.45	16.55	0.389728
S375	1	49	158.7	47.6	4	1.725	4.455	4.265	0.957351	7.305	16.805	0.434692
S376	1	49	165.3	56.35	4	2.03	10.555	3.985	0.377546	5.595	14.33	0.39044
S377	1	50	152	68.85	4	1.84	5.9	4.905	0.831356	7.225	18.51	0.39033
S378	1	50	150.5	52.2	4	2.145	7.455	3.7	0.496311	4.725	14.385	0.328467
S379	1	50	160	48.3	0	1.805	2.64	2.64	1	7.68	15.975	0.480751
S380	1	51	158	49.5	0	2.175	3.56	3.56	1	5.355	13.915	0.384837
S381	1	51	150	50	4	3.345	6.795	4.71	0.693157	8.905	17.115	0.520304
S382	1	51	157	45	2	2.37	5.81	3.225	0.555077	4.465	15.475	0.28853
S383	1	51	152.6	58.85	4	2.165	5.65	3.735	0.661062	6.215	13.735	0.452494
S384	1	51	159.7	49.5	3	3.15	6.72	6.365	0.947173	8.37	15.8	0.529747
S385	1	51	151.1	48.8	0	1.515	5.33	4.77	0.894934	7.665	15.02	0.51032
S386	1	51	162	52.4	4	2.1	6.375	6.14	0.963137	7.005	16.77	0.41771
S387	1	51	149.5	56.4	4	1.93	6.115	3.73	0.609975	7.82	16.99	0.460271
S388	1	51	156	50.75	4	3.63	10.39	5.975	0.575072	4.92	14.085	0.349308
S389	1	51	158.5	59.15	4	2.62	6.9	6.465	0.936957	6.38	16.535	0.385848
S390	1	51	158.7	45.15	4	2.06	4.825	4.46	0.924352	5.56	14.865	0.374033
S391	1	52	157	54	4	2.115	7.865	5.265	0.669421	4.545	15.44	0.294365
S392	1	52	148	51	4	1.725	6.565	4.28	0.651942	7.695	16.1	0.47795
S393	1	52	155.4	47.3	4	2.625	8.86	3.015	0.340293	6.675	17.625	0.378723
S394	1	52	153.8	60.55	4	2.38	5.67	4.39	0.77425	5.62	14.45	0.388927
S395	1	52	145.8	43.1	4	2.535	6.645	6.01	0.904439	5.745	13.71	0.419037
S396	1	52	150	61.4	4	3.165	6.25	3.435	0.5496	4.79	16.695	0.286912
S397	1	53	161	57	4	2.445	4.75	3.535	0.744211	5.15	14.89	0.34587
S398	1	53	157.2	50.4	4	2.955	9.465	6.08	0.642367	7.05	16.685	0.422535
S399	1	53	160.9	55.4	4	2.26	5.475	5.14	0.938813	8.11	16.83	0.481878
S400	1	53	150.6	37.7	4	3.2	5.585	5.035	0.901522	5.085	14.97	0.339679
S401	1	53	148	56.3	4	2.62	5.74	4.72	0.8223	7.075	17.205	0.411218
S402	1	53	149.4	53	4	1.83	7.47	4.245	0.568273	5.39	13.64	0.395161
S403	1	54	170	95	4	1.915	2.36	2.36	1	8.12	18.305	0.443595
S404	1	54	155.6	76.3	4	1.86	6.555	4.355	0.664378	7.08	16.315	0.433956
S405	1	55	145	47.5	4	1.96	4.24	3.25	0.766509	5.26	14.59	0.360521
S406	1	55	162	48	4	2.71	7.81	5.785	0.740717	5.82	19.16	0.303758
S407	1	55	150	52	4	1.655	7.12	5.035	0.707163	4.745	16.15	0.293808
S408	1	55	167	65	0	1.875	8.375	5.175	0.61791	6.895	18.865	0.365492
S409	1	55	151.3	62.2	4	2.585	4.045	2.84	0.702101	6.43	14.715	0.436969
S410	1	55	142	33.9	4	2.23	6.95	6.26	0.900719	5.685	15.085	0.376864
S411	1	55	150.3	41.6	4	2.3	5.515	3.62	0.656392	4.345	14.825	0.293086
S412	1	55	156.9	66.8	4	2.32	5.21	3.53	0.677543	6.775	16.775	0.403875
S413	1	56	159	70	4	1.89	7.045	4.4	0.624556	5.36	15.495	0.345918
S414	1	56	161	57	4	3.55	9.085	6.015	0.66208	5.62	15.985	0.35158
S415	1	56	165.3	67.9	4	2.515	8.175	2.805	0.343119	5.93	17.5	0.338857
S416	1	56	155.3	44.2	4	3.42	5.145	3.96	0.769679	4.97	16.07	0.309272
S417	1	56	153.8	50.8	4	1.94	8.385	4.045	0.482409	5.505	20.785	0.264854
S418	1	56	157.5	62.3	0	2.025	3.96	3.96	1	5.545	15.49	0.357973
S419	1	57	148	45	4	5.21	6.475	4.715	0.728185	6.51	16.03	0.406114
S420	1	57	156.5	64.5	2	1.905	4.515	3.415	0.756368	6.655	14.69	0.453029
S421	1	57	151	57	4	2.615	6.055	4.095	0.676301	3.95	15.325	0.257749
S422	1	57	156	44	4	2.245	4.735	2.98	0.629356	4.855	14.2	0.341901
S423	1	57	154.1	46.5	4	5.315	8.64	5.56	0.643519	5.545	14.86	0.373149
S424	1	57	158	59.7	4	1.84	5.47	3.09	0.564899	6.675	17.295	0.38595
S425	1	57	144.5	52.5	4	1.805	7.43	2.99	0.402423	5.115	15.91	0.321496
S426	1	58	152.5	55.8	4	3.07	8.56	6.74	0.787383	5.515	12.79	0.431196
S427	1	58	148	52.3	4	2.005	5.215	3.985	0.764142	6.525	14.95	0.436455
S428	1	58	159.6	44.55	4	2.13	4.685	3.8	0.811099	4.29	18.47	0.232269
S429	1	59	154	51	4	3.25	5.13	3.795	0.739766	4.88	13.15	0.371103
S430	1	59	145.7	73.5	4	2.755	6.66	5.855	0.879129	4.18	17.65	0.236827
S431	1	59	163.8	51.5	4	2.565	6.92	4.975	0.718931	5.005	13.275	0.377024
S432	1	59	150.3	37.9	4	2.825	8.265	2.22	0.268603	5.155	16.625	0.310075
S433	1	59	154.5	49.85	4	3.385	4.39	2.02	0.460137	4.17	14.685	0.283963
S434	1	60	161	65.65	4	2.51	4.045	3.235	0.799753	5.12	14.985	0.341675
S435	1	60	150.2	42.65	4	1.99	7.36	4.205	0.571332	3.915	14.185	0.275996
S436	1	60	146.3	46.6	4	3.225	5.375	4.105	0.763721	4.28	13.67	0.313094
S437	1	61	161	51	4	2.085	4.305	4.305	1	7.165	14.18	0.505289
S438	1	61	150.4	52	4	1.71	4.095	3.57	0.871795	3.975	14.61	0.272074
S439	1	62	156	54	4	1.98	5.815	3.5	0.601892	4.445	18.04	0.246397
S440	1	62	157.9	58.7	4	5.38	8.865	2.955	0.333333	6.655	16.315	0.407907
S441	1	62	156.2	51.3	4	2.2	5.51	4.365	0.792196	5.335	14.92	0.357574
S442	1	62	157.8	47.2	4	2.29	4.905	3.025	0.616718	3.925	14.32	0.274092
S443	1	62	153.9	56.3	4	1.91	5.44	4.485	0.824449	5.98	15.485	0.38618
S444	1	62	147.1	62.95	4	3.855	4.88	3.54	0.72541	4.405	14.8	0.297635
S445	1	63	153	56	4	2.43	5.16	4.12	0.79845	3.71	16.755	0.221426
S446	1	63	153	55	4	1.97	4.44	4.23	0.952703	6.91	15.98	0.432416
S447	1	63	147.8	57	4	2.095	4.36	3.465	0.794725	4.175	13.745	0.303747
S448	1	63	157	68.2	4	3.995	7.97	6.095	0.764743	4.805	16.715	0.287466
S449	1	63	145.2	54.2	4	4.56	7.335	5.75	0.783913	5.145	17.4	0.29569
S450	1	63	152	57.5	4	2.29	5.815	3.765	0.647463	5.755	18.04	0.319013
S451	1	63	149.4	53.85	4	3.2	5.49	3.305	0.602004	4.485	15.565	0.288146
S452	1	63	153	77.5	4	4.43	7.035	3.94	0.560057	5.415	15.18	0.356719
S453	1	64	152	53	0	2.235	5.855	4	0.683177	4.935	17.15	0.287755
S454	1	64	156	74	4	2.205	6.215	4.685	0.753821	4.105	18.795	0.218409
S455	1	64	157	72	4	2.25	4.085	3.725	0.911873	6.1	16.315	0.373889
S456	1	64	147.4	58.4	4	2.68	6.48	4.42	0.682099	4.78	16.51	0.289522
S457	1	64	154.3	67.34	4	2.48	6.245	5.435	0.870296	5.06	16.17	0.312925
S458	1	64	151	49.6	4	1.81	5.305	3.605	0.679548	4.175	15.205	0.274581
S459	1	64	145	51.4	4	3.025	6.235	5.645	0.905373	5.37	14.2	0.378169
S460	1	64	163.4	64.8	4	2.995	3.425	3.425	1	7.495	18.41	0.407116
S461	1	64	144	47.5	4	2.895	9.71	5.32	0.547889	6.58	15.02	0.438083
S462	1	64	149	61.05	4	2.235	4.595	2.85	0.620239	4.02	15.66	0.256705
S463	1	65	155	60	4	3.58	5.135	4.055	0.789679	4.305	16.02	0.268727
S464	1	65	150	60	4	3.23	5.335	3.825	0.716963	5.25	15.845	0.331335
S465	1	65	150	76	4	2.055	7.065	5.455	0.772116	6.61	15.19	0.435155
S466	1	65	158	51.3	4	2.59	4.57	3.645	0.797593	5.3	15.455	0.342931
S467	1	65	153.5	47.55	4	2.06	4.2	2.68	0.638095	5.655	16.425	0.344292
S468	1	65	152.1	50.5	4	3.085	5.79	5.09	0.879102	7.115	17.23	0.412943
S469	1	66	150	49	4	1.71	7.29	5.35	0.733882	4.89	18.31	0.267067
S470	1	66	151.5	61	4	2.4	6.35	3.87	0.609449	5.225	15.575	0.335474
S471	1	66	151.8	63.55	4	3.3	5.085	3.05	0.599803	4.265	16.015	0.266313
S472	1	66	163.8	69.15	4	3.45	7.26	3.89	0.535813	5.185	18.43	0.281335
S473	1	67	145.7	44.4	4	3.375	4.87	3.32	0.681725	4.095	15.79	0.259341
S474	1	67	153	47	4	3.76	5.925	3.455	0.583122	4.08	17.015	0.239788
S475	1	67	154.6	69.4	4	1.785	5.09	4.77	0.937132	6.365	15.345	0.414793
S476	1	68	150.7	57	4	4.255	8.155	4.035	0.494788	5.96	16.335	0.364861
S477	1	68	148	56.75	4	4.115	6.67	4.42	0.662669	4.495	17.655	0.254602
S478	1	68	153	52.75	0	1.725	3.77	2.505	0.664456	4.865	15.81	0.307717
S479	1	69	154	44	4	5.165	8.3	5.64	0.679518	4.025	14.26	0.282258
S480	1	69	147.4	44.2	4	2.55	4.135	3.265	0.789601	4.455	15.835	0.281339
S481	1	69	148	76	4	3.275	5.935	4.88	0.822241	6.555	18.055	0.363057
S482	1	69	142	46.5	4	2.85	7.645	3.52	0.460432	4.9	14.65	0.334471
S483	1	70	146	45	4	1.74	4.56	3.29	0.721491	4.295	15.68	0.273916
S484	1	70	156.4	71.3	2	1.96	7.065	5.01	0.70913	4.535	16.805	0.26986
S485	1	70	149	69	4	5.105	6.11	4.975	0.814239	5.77	15.735	0.366698
S486	1	70	144.4	67.7	4	3.655	6.965	3.83	0.549892	5.46	17.13	0.318739
S487	1	71	148	53.7	4	2.18	3.93	2.67	0.679389	3.855	16.345	0.235852
S488	1	71	156.2	64.55	4	2.24	5.09	4.365	0.857564	8.15	18.82	0.43305
S489	1	71	145	52.2	4	4.595	5.435	2.945	0.541858	5.16	16.28	0.316953
S490	1	72	154	82	4	1.99	6.535	5.5	0.841622	6.825	19.435	0.351171
S491	1	72	151	46	4	1.845	5.875	5.015	0.853617	4.695	15.72	0.298664
S492	1	72	147.1	52.4	4	2.26	8.41	5.725	0.680737	6.34	18.16	0.349119
S493	1	72	149.6	63.2	4	2.59	6	5.355	0.8925	4.87	13.885	0.350738
S494	1	72	140.2	44.1	4	1.715	5.435	4.23	0.778289	6.265	13.955	0.448943
S495	1	73	151.3	62.35	4	1.95	6.75	5.57	0.825185	3.94	16.865	0.23362
S496	1	73	152.7	53	2	4.725	8.85	3.62	0.40904	5.87	14.57	0.402883
S497	1	73	143.1	48.9	4	2.58	6.925	2.84	0.410108	6.07	14.08	0.431108
S498	1	74	144	51	4	4.3	7.96	5.905	0.741834	4.56	15.585	0.292589
S499	1	74	149.3	50.8	4	4.245	5.165	3.935	0.761859	4.91	15.875	0.309291
S500	1	74	146.16	48.5	4	2.705	4.805	4.06	0.844953	3.675	13.66	0.269034
S501	1	74	135.9	60.5	4	4.04	4.81	3.705	0.77027	5.25	16.45	0.319149
S502	1	75	146.5	46	4	2.525	5.075	3.42	0.673892	4.57	15.265	0.299378
S503	1	75	154	64.5	4	3.065	9.515	6.095	0.640568	5.07	15.105	0.33565
S504	1	75	148.4	40.9	4	2.585	5.79	2	0.345423	4.395	16.135	0.272389
